# Supplementary material for: Searching for biological feedstock material: 3D printing of wood particles from house borer and drywood termite frass
Source: PLoS One. 2021 Feb 19;16(2):e0246511. doi: 10.1371/journal.pone.0246511 (PMC7894899; doi:10.1371/journal.pone.0246511)
Supplement: S1 File — (XLSX) [file pone.0246511.s010.xlsx]

## Sheet: Tabelle1
Hausner Ratio Termite
user equipment STAV 2003/ J. Engelsmann AG
sample 1		measurement 1	2	3	mean	standard dev.
m0 in g		182.15	182.13	182.13
m1 in g		316.64	316.76	316.78
Vflow in ml		200	202	200
Vtap in ml		182	182	182
υt in ml/100g		135.326	135.185	135.165	135.256	0.0995068
ƍt in g/ml		0.738956	0.739725	0.739835	0.739341	0.000543928
Hausner-Ratio		1.0989	1.10989	1.0989	1.1044	0.0077704
m0	mass, in g, of beaker
m1	mass, in g, of beaker plus powder
Vtap	volume, in ml, after tapping
υt	tapping volume, in ml/100g
ƍt	tapped density, in g/ml
