# Supplementary material for: Searching for biological feedstock material: 3D printing of wood particles from house borer and drywood termite frass
Source: PLoS One. 2021 Feb 19;16(2):e0246511. doi: 10.1371/journal.pone.0246511 (PMC7894899; doi:10.1371/journal.pone.0246511)
Supplement: S2 File — (XLS) [file pone.0246511.s011.xls]

## Sheet: Schüttdichte
Schüttdichte			Schüttdichte: Pulver einrieseln lassen über einen Trichter bis zum Überlauf, Abziehen, Wägung
			Klopfdichte: Pulver im Behältnis danach ausreichend 15 sec durch Aufstoßen verdichten,
Masse der Schale (Wägeglas)::				Materialauffüllung bis Überlauf, Abziehen, Wägung
14.41	g
max. Wassermenge des Wägeglases					blau gekennzeichnete Werte sind errechnete Werte					Schüttdichten anderer Materialien
31.75	g = Volumen 31,75ml				margenta gekennzeichnet Mittelwerte und Fehler
										Zucker	0.765
Material:	Holz									Kochsalz	0.735
Probe 2										Holzspähne	0.32
Messung:	riesel Masse in g inkl.	Masse in g	Schüttdichte:		geklopfte Masse in g inkl.	Masse in g	Klopfdichte	Hausner-		Kaffepulver	0.25
	Masse in g der Schale:		g/ml		Masse in g der Schale:		g/ml	faktor *		Kies	1.52
1.	18.8	4.39	0.138268		19.98	5.57	0.175433	1.26879		Mehl	0.46
2.	18.76	4.35	0.137008		20.08	5.67	0.178583	1.30345
3.	18.8	4.39	0.138268		20.02	5.61	0.176693	1.2779
	Mittelwert:	4.37667	0.137848		Mittelwert:	5.61667	0.176903	1.28332
	Stabw:	0.023094	0.00072737		Stabw:	0.0503322	0.00158527	0.0179654
					*1<HF<1,1	-> fließend
					1,1<HF<<1,4 -> kohäsiv
					1,4<HF -> sehr kohäsiv
Schüttdichte			Schüttdichte: Pulver einrieseln lassen über einen Trichter bis zum Überlauf, Abziehen, Wägung
			Klopfdichte: Pulver im Behältnis danach ausreichend 15 sec durch Aufstoßen verdichten,
Masse der Schale (Wägeglas)::				Materialauffüllung bis Überlauf, Abziehen, Wägung
6.41	g
max. Wassermenge des Wägeglases					blau gekennzeichnete Werte sind errechnete Werte
35.36	g = Volumen 35,36ml				margenta gekennzeichnet Mittelwerte und Fehler
Material:	Metallpulver
Probe 2
Messung:	riesel Masse in g inkl.	Masse in g	Schüttdichte:		geklopfte Masse in g inkl.	Masse in g	Klopfdichte	Hausner-
	Masse in g der Schale:		g/ml		Masse in g der Schale:		g/ml	faktor *
1.	157.32	150.91	4.26782		166.95	160.54	4.54016	1.06381
2.	156.31	149.9	4.23925		168.57	162.16	4.58597	1.08179
3.	155.5	149.09	4.21635		165.58	159.17	4.50141	1.06761
	Mittelwert:	149.967	4.24114		Mittelwert:	160.623	5.059	1.19284
	Stabw:	0.91183	0.025787		Stabw:	1.49674	0.0423286	0.00947388

## Sheet: Tabelle1
Hausner ratio			free settled density: powder pored through a funnel up to the top of the beaker, level of by scrapping surplus powder, weighting
			tapped density: powder filled as for free settled density, weighting, 15 sec tapping, measuring volume
mass of beaker::
14.41	g
max. amount of water in beaker					bule calculated values
31.75	g = volume 31,75ml				magenta mean values and error margins
material:	EHB frass
sample 2
measurement:	mass in g incl	net mass in g	free set. density:		tapped mass in g inlc.	net mass in g	tapped density	Hausner-
	mass of beaker:		g/ml		mass of beaker:		g/ml	ratio *
1.	18.8	4.39	0.138268		19.98	5.57	0.175433	1.26879
2.	18.76	4.35	0.137008		20.08	5.67	0.178583	1.30345
3.	18.8	4.39	0.138268		20.02	5.61	0.176693	1.2779
	mean value	4.37667	0.137848		mean value	5.61667	0.176903	1.28332
	standard deviation	0.023094	0.00072737		standard deviation	0.0503322	0.00158527	0.0179654
					*1<HF<1,1	-> good flowability
					1,1<HF<<1,4 -> cohesive
					1,4<HF -> very cohesive
