# Supplementary material for: Searching for biological feedstock material: 3D printing of wood particles from house borer and drywood termite frass
Source: PLoS One. 2021 Feb 19;16(2):e0246511. doi: 10.1371/journal.pone.0246511 (PMC7894899; doi:10.1371/journal.pone.0246511)
Supplement: S3 File — (XLSX) [file pone.0246511.s012.xlsx]

## Sheet: Saturation
Calculation of Saturation
Vb	Volume binder droplet	[pl]	39.5
Δx	drop distance in x	[µm]	7.7
Δy	drop distance in y	[µm]	7.6
LT	drop distance in z	[µm]	800
ρ Bulk	Bulk density	[g/cm³]	0.6713
ρ theo	theoretical density measured with pycnometer	[g/cm³]	1.36578
PR	relative bulk density	-	0.491514	0.4915
S	saturation	-	1.6593	1.66
Calculation:
Source: Zocca et al., LAS glass–ceramic scaffolds by three-dimensional printing, 2013
